# Supplementary material for: Energetic trade-offs: Implications for selection between two bivalve prey species by a carnivorous muricid gastropod
Source: PLoS One. 2021 Apr 30;16(4):e0250937. doi: 10.1371/journal.pone.0250937 (PMC8087043; doi:10.1371/journal.pone.0250937)
Supplement: S1 Appendix — (XLSX) [file pone.0250937.s001.xlsx]

## Sheet: Attack rate
Attack rate of A. monodon during the attack on….
Mixed diet
S. algosus	P. purpuratus		Monodiet
N° prey (indiv-1 day-1)	N° prey (indiv-1 day-1)		S. algosus	P. purpuratus
0.375	0		IR (g indiv-1 day-1)	IR (g indiv-1 day-1)
0.625	0		0.375	0.333333
0.25	0.0625		0.625	0.0666667
0.3125	0.3125		0.5625	0.2
0.5625	0.0625		0.625	0.333333
0.5625	0.0625		0.625	0.333333
0.25	0.0625		0.5	0.2
0.3125	0.0625		0.5	0.533333
0.25	0.125		0.5	0.133333
0.5625	0		0.6875	0.466667
0.1875	0.125		0.6875	0.266667
0.625	0		0.5	0.133333
0.625	0		0.3125	0.2
0.375	0.0625		0.5625	0.133333
0.5	0		0.4375	0.266667
0.5	0		0.875	0
0.5	0		0.3125	0.333333
0.6875	0		0.25	0.2
0.375	0.1875		0.1875	0.0666667
0.625	0		0.5625	0.2
0.75	0		0.375	0.4
0.5	0.0625		0.5625	0.333333
0.4375	0.0625		0.375	0.333333
0.6875	0		0.5	0.4
0.5	0		0.5	0.333333
0.3125	0		0.375	0.2
0.5625	0.0625		0.8125
0.5625	0		0.5625
0.4375	0
0.875	0
0.3125	0
0.25	0
0.1875	0
0.5625	0
0.375	0
0.375	0.0625
0.5625	0.0625
0.5625	0
0.375	0
0.5	0
0.5	0
0.4375	0.0625
0.4375	0.0625
0.75	0.0625
0.875	0.0625
0.625	0.125
0.375	0
0.543883	0.0168825

## Sheet: Ingestion rate
Ingestion rate recorded for mixed and monodiet treatment
Mixed diet				Monodiet
S. algosus	P. purpuratus			S. algosus	P. purpuratus
IR (g indiv-1 day-1)	IR (g indiv-1 day-1)			IR (g indiv-1 day-1)	IR (g indiv-1 day-1)
0.0134147	0			0.0134147	0.0193534
0.028591	0			0.028591	0.00343987
0.0121682	0.00204563			0.0191257	0.00704655
0.0140549	0.0141908			0.0238969	0.0188344
0.0191299	0.00337823			0.0254994	0.0134391
0.0213949	0.0013853			0.0183972	0.010058
0.0109345	0.00312522			0.0210234	0.0253408
0.0131991	0.00219852			0.0208267	0.00683253
0.00708532	0.00797142			0.0258407	0.0210145
0.0191257	0			0.0259155	0.0113663
0.0107323	0.00452944			0.025786	0.00742518
0.0238969	0			0.0279521	0.00991741
0.0254994	0			0.017218	0.00758947
0.016219	0.00312522			0.0126833	0.0102784
0.0183972	0			0.0212698	0
0.0210234	0			0.0189454	0.0143622
0.0208267	0			0.0306196	0.00707502
0.0258407	0			0.0143988	0.00505778
0.0158639	0.00868431			0.00947463	0.00790382
0.0259155	0			0.00881193	0.017102
0.025786	0			0.0239918	0.0158178
0.0203471	0.00169437			0.0152005	0.0175873
0.0189463	0.00088332			0.0224055	0.0185229
0.0279521	0			0.0157016	0.0178156
0.017218	0			0.0183406	0.0109241
0.0126833	0			0.0174973
0.0213081	0.0048462			0.00929356
0.0212698	0			0.0265132
0.0189454	0			0.0217227
0.0306196	0
0.0143988	0
0.00947463	0
0.00881193	0
0.0239918	0
0.0152005	0
0.0129122	0.00204563
0.0238402	0.00265725
0.0224055	0
0.0157016	0
0.0183406	0
0.0174973	0
0.0144463	0.00511411
0.0186106	0.0048462
0.0313054	0.00212117
0.0301136	0.00403953
0.0246243	0.00636554
0.00929356	0
0.0265132	0
0.0252743	0.00832621
0.0217227	0

## Sheet: Attack-ingestion time 
Time invested during attack-ingestion of each mussel
P. purpuratus			S. algosus
Indiv code	Attack time (h)		Indiv code	Attack time (h)
1	9.5166		1	16
2	31.3333		2	8.61666
3	18.85		3	25.8333
4	23.6		4	15
5	41.23		5	10.2
6	28.4167		6	22
7	31.15		7	24.65
8	21.75		8	29
9	17.4		9	10
10	16.1		10	24.5
11	16.7333		11	14.8833
12	41.3667		12	17.3
13	29.5		13	22.4166
14	33.66		14	22.2833
15	19.3833		15	8.08333
16	22.25		16	15.0833
17	15		17	31
18	27
19	16.2167
20	40.3333

## Sheet: OCR
Active and basal OCR for A. monodon
Active OCR when paying on.. (mg O2 h-1 animal-1)			Basal OCR (mg O2 h-1 animal-1)
S. algosus	P. purpuratus		A. monodon
0.1722	0.20435		0.1072
0.287	0.25862		0.0823467
0.25254	0.3978		0.120747
0.12804	0.1989		0.1254
0.3608	0.7605
0.1394	0.1911
1.0764	0.1482
0.1722	0.1612
0.45158	0.19312
0.288	0.52156
0.4428	0.2964
0.7462	0.38
0.4264	0.273
0.5963	0.2483
0.392	0.39
0.6478	0.2233
0.4346	0.08255
0.58156	0.740125
0.1014	0.28105
0.30888	0.19565
0.29436	0.399125
0.29568	0.15785
0.35088	0.15504
0.36448	0.15232
0.1809	0.3588
0.38994	0.36
0.3562	0.429
0.26398	0.216
0.3685	0.4251
0.25058	0.172
0.39576	0.332
0.19564	0.1963
0.15678	0.07345
0.12784	0.28
0.26934	0.07705
0.21976	0.1
0.1859	0.07772
0.14688	0.2268
0.09588	0.1944
0.25599	0.2349
0.13662	0.2528
0.32844	0.3871
0.30426
0.26867
0.10758
0.12036
0.13455
0.18018
0.25772
0.16147
0.19206
0.13735
0.2013
0.18428
0.21183
0.33198
0.21148
0.18827
0.34122
0.13735
0.20658
0.3444
0.2542
0.4346
0.5544
0.7304
0.2542
0.8938
0.18216
0.3276
0.9348
0.56304
0.23528
0.2508
0.9933
0.8446
0.6612
0.5929
0.6308
0.9625

## Sheet: Spatial attack & Force to break
Force applied until the shell valve cracked on one of each of four shell valve areas					Force applied until the shell valve cracked on one of each of four shell valve areas
	S. algosus					P. purpuratus
Mussel SL (mm)	Spatial distribution of attacks on prey valves	Compressive force required to break prey (N)			Mussel SL (mm)	Spatial distribution of attacks on prey valves	Compressive force required to break prey (N)
30.07	1	44.86			8	1	51.27
29.43	1	46.42			10.4	1	52.41
28.52	1	31.56			11	1	>54.0
27.4	1	42.77			11.8	1	>54.0
26.82	1	40.2			12	1	>54.0
26.37	1	29.9			12.11	1	>54.0
27.08	1	21.95			13	1	>54.0
24.77	1	45.04			15	1	>54.0
26.27	1	21.22			6	1	24.33
23.83	1	32.68			8.12	1	41.65
23.22	1	29.18			7.4	1	36.07
22.11	1	35.11			12	1	35.91
21.78	1	8.39			12.5	1	36.73
19.82	1	31.22			11.5	1	>54.0
20.54	1	25.47			12.2	1	53.67
19.28	1	25.8			16	1	>54.0
17.67	1	15.71			17	1	>54.0
18.39	1	51.74			17.5	1	>54.0
16.96	1	24.29			18	1	>54.0
17.06	1	20.34			19	1	>54.0
13.94	1	22.59			18	1	>54.0
14.1	1	19.5			18	1	>54.0
12.55	1	10.76			18.5	1	>54.0
13.7	1	28.03			19	1	>54.0
13.73	1	14.56			17	1	>54.0
12.13	1	9.14			18.5	1	>54.0
11.39	1	23.52			22	1	>54.0
11.57	1	12.78			22	1	>54.0
11.41	1	27.11			22.5	1	>54.0
9.98	1	19.45			23	1	>54.0
30.89	2	27.27			23	1	>54.0
28.72	2	31.73			21	1	>54.0
27.69	2	26.48			24	1	>54.0
30.19	2	4.98			23.5	1	>54.0
27.21	2	5.98			27	1	>54.0
25.52	2	8.9			25	1	>54.0
23.54	2	9.67			28	1	>54.0
25.85	2	11.79			25	1	>54.0
21.77	2	21.76			28	1	>54.0
21.38	2	4.29			29	1	>54.0
20.68	2	7.87			30	1	>54.0
19.72	2	6.16			10	2	31.6
18.89	2	9.65			9	2	25.34
19.92	2	5.3			12	2	21.47
20.48	2	8.63			13.5	2	23.42
18.82	2	4.96			15	2	35.67
18.23	2	6.78			18	2	20.12
15.55	2	9.65			17	2	35.92
15.99	2	9.45			18.5	2	48.29
14.4	2	12.93			19.5	2	29.57
14.42	2	3.22			18	2	49.42
14.05	2	7.82			19	2	43.98
13.54	2	7.62			20.5	2	51.7
11.28	2	11.2			20	2	23.44
11.24	2	5.58			20	2	41.28
11.42	2	5.66			21	2	45.8
10.98	2	4.7			19	2	28.15
10.19	2	5.27			18	2	>54.0
9.77	2	6.29			23	2	>54.0
9.72	2	2.71			24	2	>54.0
32.63	3	12.66			21.5	2	53.51
29.51	3	9.37			22	2	>54.0
28.38	3	4.97			22.5	2	50.78
27.53	3	14.32			24	2	>54.0
28.21	3	9.87			21.5	2	>54.0
25.19	3	21.03			23.5	2	>54.0
25.24	3	20.37			24	2	>54.0
24.37	3	7.55			26.5	2	>54.0
22.71	3	11.25			25	2	51
23.36	3	8.1			25	2	50.14
22.3	3	7.11			30.5	2	>54.0
20.89	3	9.5			11	3	29.76
19.01	3	6.85			9	3	21.86
20.81	3	10.61			16	3	22.5
19.58	3	7.05			15	3	22.7
17.76	3	5.33			15.5	3	30.05
17.03	3	5.19			16.5	3	30.5
17.39	3	6.34			17	3	23.22
16.26	3	9.3			19	3	45.27
15.18	3	4.1			18	3	45.36
15.08	3	6.16			18	3	29.05
14.71	3	7.96			19	3	40.23
14.27	3	4.02			19.6	3	41.29
13.91	3	2.7			16	3	31.48
13.53	3	6.49			22	3	45.79
13.91	3	6.85			20	3	42.65
12.41	3	4.86			21	3	33.42
11.24	3	6.83			20	3	>54.0
10.28	3	4.75			24	3	50.75
9.34	3	4.07			23	3	34.02
29.77	4	20.58			20.5	3	>54.0
29.88	4	26.36			23	3	37.77
28.92	4	23.37			22.5	3	41.97
28.04	4	25.26			24	3	27.43
25.87	4	23.29			25	3	44.89
25.43	4	24.73			24.5	3	31.26
23.54	4	24.45			22	3	53.92
22.79	4	24.54			25	3	52.14
23.43	4	28.14			25	3	>54.0
23.16	4	23.97			27	3	>54.0
23.37	4	25.94			31.5	3	>54.0
23.03	4	10.89			10.5	4	22.6
21.18	4	9.31			9.5	4	25.7
20.73	4	18.62			14	4	29.55
18.64	4	14.95			17.5	4	36.85
16.1	4	12.02			18	4	36.79
18.12	4	17.35			18	4	40.12
16.84	4	11.47			21	4	26.69
17.79	4	11.3			22	4	37.29
17.74	4	15.24			22	4	43.7
14.45	4	15.26			21	4	48.59
14.86	4	14.65			18.5	4	49.72
15.4	4	14.8			17	4	49.39
13.66	4	13.34			22	4	50.15
11.83	4	13.37			20	4	42
12.29	4	13.62			21.5	4	41.17
11.14	4	9.18			20	4	37.15
11.49	4	11.15			20.5	4	38.88
10.88	4	7.24			21	4	33.5
8.6	4	5.04			23	4	43.02
					27.5	4	43.62
					21	4	>54.0
					24	4	47.61
area 1	center of the shell valve				23.5	4	51.5
area 2	anterior, umbo area				24.5	4	45.64
area 3	ventral-central side				24	4	40.04
area 4	ventral posterior side				26	4	39.6
					26	4	52.66
					27	4	53.82
					28.5	4	53.6
					30	4	53
